# Supplementary material for: Mendelian randomization analysis of maternal coffee consumption during pregnancy on offspring neurodevelopmental difficulties in the Norwegian Mother, Father and Child Cohort Study (MoBa)
Source: Psychol Med. 2024 Oct 9;54(12):3548–61. doi: 10.1017/S0033291724002216 (PMC11496242; doi:10.1017/S0033291724002216)
Supplement: D'Urso et al. supplementary material 2 — D'Urso et al. supplementary material [file S0033291724002216sup002.xlsx]

## Sheet: Contents
Sheet	Contents
ST1	Supplementary Table 1. Treatment of socioeconomic variables. Highest level of educational attainment was converted to years of education in MoBa as per the International Standard Classification of Education (ISCED). The questionnaire asked "What education do you and the baby's father have? (Fill in the highest level of education you have completed and current studies if you are still in school)".…
ST2	Supplementary Table 2. SNPs previously associated with coffee consumption (cups/day) in Cornelis et al., 2015 that were used in the present study. The putative function is taken from Cornelis & Munafo 2018. Effect coefficients reflect cups of coffee per day per effect alelle.
ST3	Supplementary Table 3. Bivariate linkage disequilibrium (LD) score regression intercepts used in the DINGO approach to partition the maternal and fetal genetic efffects on each neurodevelopmental difficulty (ND). Sample sizes (N) for the genome-wide association study (GWAS) of own and offspring NDs are also provided.
ST4	Supplementary Table 4. GWAS summary statistics used in two-sample Mendelian randomisation analyses of coffee consumption (cups/day) on rank-based inverse normal transformed offspring neurodevelopmental difficulties (NDs).
ST5	Supplementary Table 5. Harmonised genome-wide association study (GWAS) summary statistics used for the multivariable Mendelian randomisations (MVMR) of smoking, alcohol and coffee consumption on SCQ-SCI-8yr. The reason each SNP was included in the MVMR (I.e. which exposure it is intended to proxy) and the GWAS where the SNP has the lowest p-value is noted.
ST6	Supplementary Table 6. Associations between polygenic scores (PGS) for coffee consumption and A) maternal/paternal coffee consumption (cups/day); and B) caffeine consumption (mg/day) across timepoints in MoBa. We assessed whether each PGS (maternal and paternal) are independently associated with coffee/caffeine consumption using a genetic linear mixed model. Covariates included offspring birth ye…
ST7	Supplementary Table 7. Replication of associations between A) SNPs and coffee consumption (cups/day); and B) SNPs and caffeine consumption (mg/day) in MoBa using a genetic linear mixed model. Coffee and caffeine consumption were measured at multiple timepoints before and during pregnancy. Covariates included offspring birth year, maternal age at birth, paternal age at birth, and maternal genotypi…
ST8	Supplementary Table 8. Results from polygenic score (PGS) analyses in parent-child trios. Genetic linear mixed models were used to assess the relationship between maternal PGS and offspring neurodevelopmental difficulties (NDs). Covariates included offspring birth year, maternal age at birth, paternal age at birth, and genotyping batches (offspring, maternal and paternal). The weighted PGS analys…
ST9	Supplementary Table 9. Results from genetic risk score (PGS) analyses in parent-child trios. Genetic linear mixed models were used to assess the relationship between paternal PGS and offspring neurodevelopmental difficulties (NDs). Covariates included offspring birth year, maternal age at birth, paternal age at birth, and genotyping batches (offspring, maternal and paternal). The weighted PGS ana…
ST10	Supplementary Table 10. Results from the Mendelian randomisation (MR) main (inverse variance weighted) and sensitivity analyses. Offspring neurodevelopmental difficulty outcomes were rank-based-inverse normal transformed. Effect estimates reflect unit change in outcome per cup of coffee consumed per day. P < 0.05 bolded.
ST11	Supplementary Table 11. Results from the directional pleitropy and heterogeneity sensitivity analyses of maternal coffee consumption (cups/day) on offspring neurodevelopmental difficulties (rank-based inverse normal transformed). The I2GX is also provided. Bolded P < 0.05
ST12	Supplementary Table 12. The proportion of variance explained in coffee consumption (at week 15 and week 22) by the coffee PGS in MoBa, and F statistics estimated using linear regression analyses in R. Analyses were conducted twice, once across all coffee consumers and non-consumers, and again across just coffee consumers.
ST13	Supplementary Table 13. Associations between maternal SNPs and maternal smoking (continuous cigarretes/week; binary yes/no) at various timepoints before and during pregnancy in MoBa estimated from genetic linear mixed models. Covariates included offspring birth year, maternal and paternal age at birth and maternal genotyping batch. The model included a genetic relationship matrix and analyses wer…
ST14	Supplementary Table 14. Association between maternal SNPs and maternal alcohol (continuous weekly frequency; binary yes/no) at various timepoints before and during pregnancy in MoBa estimated from genetic linear mixed models. Covariates included offspring birth year, maternal and paternal age at birth and maternal genotyping batch. The model included a genetic relationship matrix and analyses wer…
ST15	Supplementary Table 15. Associations between maternal SNPs and maternal education (years) and income (NOK) in MoBa estimated from genetic linear mixed models. Covariates included offspring birth year, maternal and paternal age at birth and maternal genotyping batch. The model included a genetic relationship matrix and analyses were limited to smokers. Effect coefficients and SE represent years or…
ST16	Supplementary Table 16. Associations between maternal polygenic scores (PGS) and maternal alcohol (continuous weekly frequency; binary yes/no) at various timepoints before and during pregnancy in MoBa estimated using genetic linear mixed models. Covariates included offspring birth year, maternal and paternal age at birth and maternal genotyping batch. The model included a genetic relationship mat…
ST17	Supplementary Table 17. Associations between maternal polygenic scores (PGS) and maternal smoking (continuous cigarretes/week; binary yes/no) at various timepoints before and during pregnancy in MoBa estimated using genetic linear mixed models. Covariates included offspring birth year, maternal and paternal age at birth and maternal genotyping batch. The model included a genetic relationship matr…
ST18	Supplementary Table 18. Associations between maternal PGS and maternal education (years) and income (NOK) in MoBa estimated from genetic linear mixed models. Covariates included offspring birth year, maternal and paternal age at birth and maternal genotyping batch. The model included a genetic relationship matrix and analyses were limited to smokers. Weighted PGS were calculated as the summed dos…
ST19	Supplementary Table 19. Results from smoking/alcohol adjusted polygenic score (PGS) analyses in mother-child duos. Genetic linear mixed models were used to assess the relationship between maternal PGS and offspring neurodevelopmental difficulties (NDs). Covariates included maternal smoking at week 15, alcohol consumption at week 30, offspring year of birth, maternal age at birth, paternal age at …
ST20	Supplementary Table 20. Multivariable Mendelian randomisation (MVMR) analysis of multiple exposures (maternal coffee consumption, maternal smoking and maternal alcohol consumption) on offspring SCQ-SCI at age 8 years. First all SNPs significant in the coffee (8 SNPs), smoking (SNPs = 17) and alcohol (SNPs = 48) GWAS were used (A), and secondly, only the 8 coffee associated SNPs were used (B). Bol…
ST21	Supplementary Table 21. Associations between maternal SNPs and ever/never consuming coffee during pregnancy in MoBa. Covariates included offspring birth year, maternal age at birth and maternal genotyping batch. The model included a genetic relationship matrix and consisted of 35,250 consumers and 8544 non-consumers. The multiple-testing (8 SNPs) corrected p-value threshold used for statistical s…
ST22	Supplementary Table 22. Replication of associations between Zhong et al., 2019 SNPs. In the Zhong et al., 2019 GWAS, effect coefficients represent the percent change in consumption level per allele in the joint meta analysis of 672,357 individuals. Genetic linear mixed models were used to replicate the associations of these SNPs with A) coffee consumption (cups/day); and B) caffeine consumption (…

## Sheet: ST1
Supplementary Table 1. Treatment of socioeconomic variables. Highest level of educational attainment was converted to years of education in MoBa as per the International Standard Classification of Education (ISCED). The questionnaire asked "What education do you and the baby's father have? (Fill in the highest level of education you have completed and current studies if you are still in school)".…
Response	ISCED	Years
9-year secondary school	2	9
1-2 year high school	3	10
Vocational high school	3	11
3-year high school general studies, junior college	4	12
Regional technical college, 4-year university degree (Bachelor's degree, nurse, teacher, engineer)	5	15
University, technical college, more than 4 years (Master's degree, medical doctor, PhD)	6	17
Response		Midpoint
No income		0
Under 150,000		75000
151,000-199,999		175000
200,000-299,999		250000
300,000-399,999		350000
400,000-499,999		450000
Over 500,000		500000

## Sheet: ST2
Supplementary Table 2. SNPs previously associated with coffee consumption (cups/day) in Cornelis et al., 2015 that were used in the present study. The putative function is taken from Cornelis & Munafo 2018. Effect coefficients reflect cups of coffee per day per effect alelle.
					Coffee Consumption GWAS (Cornelis et al., 2015)
SNP	Gene	Putative function	Chromosome	Position	Effect	SE	Effect allele	Other allele	EAF	P-Value
rs1260326	GCKR	Response to caffeine/coffee: May function in the glucose-sensing process of the brain that may influence central pathways responding to caffeine/coffee. Metabolism of caffeine: Inferred by association with caffeine metabolites	2	27730940	0.04	0.01	C	T	0.59	1.06 ×10−07
rs1481012	ABCG2	Metabolism of caffeine: Caffeine/metabolite efflux transporter.	4	89039082	0.06	0.01	A	G	0.89	1.13 ×10−06
rs4410790	AHR	Metabolism of caffeine: Regulates CYP1A2 expression.	7	17284577	0.14	0.01	C	T	0.63	1.48 ×10−57
rs7800944	MLXIPL	Response to caffeine/coffee: May regulate transcription of genes (e.g., GCKR) implicated in the response to caffeine.	7	73035857	0.05	0.01	C	T	0.28	7.82 ×10−09
rs17685	POR	Metabolism of caffeine: Required for CYP1A2 catalytic activity.	7	75616105	0.07	0.01	A	G	0.29	9.06 ×10−14
rs6265	BDNF	Response to caffeine: Modulates neurotransmitters potentially mediating the rewarding response to caffeine.	11	27679916	0.05	0.01	C	T	0.81	3.40 ×10−07
rs2472297	CYP1A2	Metabolism of caffeine: CYP1A2 metabolizes >95% of caffeine.	15	75027880	0.15	0.01	T	C	0.24	6.45 ×10−47
rs9902453	EFCAB5	Response to caffeine/coffee: Serotonin may mediate the rewarding response to caffeine.	17	28349095	0.04	0.01	G	A	0.46	2.26 ×10−06
SNP: single nucleotide polymorphism; SE: standard error; EAF: effect allele frequency
Gene: candidate gene at the locus
Position: GRCh37

## Sheet: ST3
Supplementary Table 3. Bivariate linkage disequilibrium (LD) score regression intercepts used in the DINGO approach to partition the maternal and fetal genetic efffects on each neurodevelopmental difficulty (ND). Sample sizes (N) for the genome-wide association study (GWAS) of own and offspring NDs are also provided.
Domain	Neurodevelopmental Outcome	N (GWAS of own NDs)	N (GWAS of offspring NDs)	Intercept
Difficulties with social communication and behavioural flexibility (repetitive behaviours)	SCQ-full (3yr)	40012	31314	0.4433
	SCQ-full (8yr)	29422	22642	0.4192
	SCQ-RRB (3yr)	39940	31255	0.4412
	SCQ-RRB (8yr)	29563	22750	0.4024
	SCQ-SCI (3yr)	40010	31314	0.422*
	SCQ-SCI (8yr)	29406	22628	0.4266
Difficulties with attention and hyperactive-impulsive behaviour	CBCL-ADHD (18m)	48127	37609	0.4355
	CBCL-ADHD (3yr)	39929	31249	0.4449
	CBCL-ADHD (5yr)	27987	20987	0.4242
	RS-DBD-ADHD (8yr)	29544	22732	0.4123
	RS-DBD-INA (8yr)	29543	22732	0.4163
	RS-DBD-HYP (8yr)	29535	22723	0.4139
	CPRS (5yr)	27994	20997	0.4067
Difficulties with language	ASQ-LANG (18m)	51755	40836	0.4458
	ASQ-LANG (3yr)	40047	31334	0.4085
	ASQ-LANG (5yr)	27913	20927	0.3993
	CCC-S (8yr)	29459	22660	0.4177
Motor difficulties	ASQ-MOTOR (18m)	51819	40887	0.4256
	ASQ-MOTOR (3yr)	39919	31245	0.4363
	CDI-MOTOR (5yr)	27979	20982	0.3957
* Heritability estimate was too low for the GWAS of offspring SCQ-SCI-3yr, meaning that the intercept could not be estimated. Instead, the average intercept across all traits was used.
SCQ-full: Social Communication Questionnaire; SCQ-RRB: Social Communication Questionnaire restricted and repetitive behaviour subscale; SCQ-SCI: Social Communication Questionnaire social communication impairment subscale; CBCL-ADHD: Child Behaviour Checklist ADHD subscale; RS-DBD-ADHD: Rating Scale for Disruptive Behaviour Disorders ADHD subscale; RS-DBD-INA: Rating Scale for Disruptive Behaviour…

## Sheet: ST4
Supplementary Table 4. GWAS summary statistics used in two-sample Mendelian randomisation analyses of coffee consumption (cups/day) on rank-based inverse normal transformed offspring neurodevelopmental difficulties (NDs).
			Coffee Consumption		SCQ-full (3yr)		SCQ-full (8yr)		SCQ-RRB (3yr)	scq_rrb_c_3yr.se.outcome	SCQ-RRB (8yr)	scq_rrb_c_8yr.se.outcome	SCQ-SCI (3yr)	scq_sci_c_3yr.se.outcome	SCQ-SCI (8yr)	scq_sci_c_8yr.se.outcome	CBCL-ADHD (18m)	cbcl_adhd_c_18m.se.outcome	CBCL-ADHD (3yr)	cbcl_adhd_c_3yr.se.outcome	CBCL-ADHD (5yr)	cbcl_adhd_c_5yr.se.outcome	RS-DBD-ADHD (8yr)	rsdbd_adhd_c_8yr.se.outcome	RS-DBD-INA (8yr)	rsdbd_ina_c_8yr.se.outcome	RS-DBD-HYP (8yr)	rsdbd_hyp_c_8yr.se.outcome	CPRS (5yr)	cprs_full_c_5yr.se.outcome	ASQ-LANG (18m)	asq_lang_c_18m.se.outcome	ASQ-LANG (3yr)	asq_lang_c_3yr.se.outcome	ASQ-LANG (5yr)	asq_lang_c_5yr.se.outcome	CCC-S (8yr)	ccc2s_original_c_8yr.se.outcome	ASQ-MOTOR (18m)	asq_mot_c_18m.se.outcome	ASQ-MOTOR (3yr)	asq_mot_c_3yr.se.outcome	CDI-MOTOR (5yr)	cdi_mot_c_5yr.se.outcome
SNP	Effect Allele	Other Allele	Effect	SE	Effect	SE	Effect	SE	Effect	SE	Effect	SE	Effect	SE	Effect	SE	BETA	SE	BETA	SE	BETA	SE	BETA	SE	BETA	SE	BETA	SE	BETA	SE	BETA	SE	BETA	SE	BETA	SE	BETA	SE	BETA	SE	BETA	SE	BETA	SE
rs1260326	C	T	0.04	0.01	-0.0242049	0.0333184	0.033903	0.0361687	-0.0062786	0.0264526	-0.000364023	0.0137476	-0.00470591	0.0183676	0.0348663	0.030495	-0.00936503	0.0153008	-0.0165199	0.0233475	-0.00515014	0.0275189	-0.139037	0.0864413	-0.0730559	0.0490325	-0.0641915	0.0470208	-0.00571913	0.058126	-0.0452631	0.0132971	0.00219341	0.0112074	0.0172622	0.0156441	-0.0776998	0.0527283	-0.0251672	0.0115374	-0.0142975	0.0133916	0.0115031	0.0175878
rs1481012	A	G	0.06	0.01	-0.0804029	0.0502843	-0.0477194	0.0551461	-0.0458121	0.0399005	-0.0146252	0.0209409	-0.0401228	0.027728	-0.0295238	0.0464886	-0.00856567	0.0231439	-0.0820025	0.0352555	-0.0701562	0.0414857	0.0770677	0.13174	-0.00792653	0.0747191	0.0759203	0.0716516	-0.134809	0.0876869	-0.0333449	0.0200842	-0.0144414	0.0169156	0.00980405	0.0235755	-0.0493495	0.0802437	-0.0135597	0.0174279	-0.0110446	0.0202418	0.0125734	0.0265415
rs17685	A	G	0.07	0.01	-0.0342233	0.0342202	0.002789	0.0369737	-0.028359	0.0271826	-0.0112399	0.0140542	-0.00708941	0.0188797	0.0193576	0.0311722	0.00764401	0.0157095	-0.0276491	0.0240003	0.0118205	0.0280309	-0.0511297	0.0883965	-0.0209566	0.0501453	-0.0318972	0.0480885	0.0306809	0.0592389	0.0214772	0.01365	0.0206843	0.0115167	-0.00390031	0.0159375	-0.0551558	0.0539086	0.00910588	0.0118426	-0.0113068	0.0137691	0.00340278	0.0179256
rs2472297	T	C	0.15	0.01	0.0163009	0.0353762	0.027561	0.0383452	0.0202384	0.0280897	-0.0209634	0.0145717	0.00812309	0.0195129	0.050846	0.0323308	-0.0287751	0.0162369	0.0132309	0.0248224	0.0244116	0.0291223	0.0935245	0.0916508	0.00122164	0.0519805	0.0914918	0.0498602	-0.089582	0.0615489	-0.012084	0.0141021	-0.00458035	0.0119106	-0.0253374	0.0165644	0.0262307	0.0559001	-0.00483583	0.0122365	-0.0261021	0.0142366	0.0123967	0.0186334
rs4410790	C	T	0.14	0.01	-0.0226941	0.0328981	0.0640258	0.0355779	-0.0380288	0.0261316	0.00267229	0.0135248	0.000327507	0.018149	0.0632299	0.0299979	-0.0216736	0.0151251	-0.0295744	0.0230724	-0.0108601	0.0271482	0.0304933	0.085041	0.0351019	0.0482372	-0.000369533	0.0462626	-0.0361439	0.0573445	-0.00850937	0.0131413	0.000524	0.011071	0.00733361	0.0154301	0.0256758	0.0518605	-0.00173442	0.0114003	-0.0096642	0.0132403	-0.00242571	0.0173568
rs6265	C	T	0.05	0.01	-0.00202689	0.0405105	0.063293	0.043802	-0.00829563	0.0321797	0.00313642	0.0166498	0.00605087	0.0223506	0.064144	0.0369303	0.0112251	0.0185833	0.0332537	0.028395	0.0349106	0.0333745	0.0471108	0.104681	0.0382891	0.0593835	0.0202718	0.0569387	0.0637311	0.0705379	0.0105129	0.0161567	-0.00067254	0.0136228	0.0114325	0.018965	0.00927535	0.063819	0.0150117	0.0140171	0.00464257	0.0162884	-0.0143465	0.0213515
rs7800944	C	T	0.05	0.01	-0.0130739	0.0346143	0.00599788	0.0372562	-0.0246794	0.0274783	-0.0174473	0.0141705	0.0186733	0.0190823	0.0186951	0.0314062	0.00486517	0.0158024	0.0388748	0.0242482	-0.0370274	0.028265	0.0980094	0.0891263	0.0602931	0.0505409	0.0439489	0.0484714	0.0115305	0.0597667	-0.0004287	0.0137697	0.012916	0.0116428	0.0135207	0.0160683	0.00415858	0.0543387	0.00628965	0.0119458	0.0261034	0.0139142	-0.0187272	0.0180778
rs9902453	G	A	0.04	0.01	-0.0266471	0.0315875	-0.0322454	0.0341159	-0.0484042	0.0250879	0.0114875	0.0129789	0.00244935	0.0174292	-0.0475942	0.0287584	-0.00717747	0.0145043	-0.0156255	0.0221511	-0.0100286	0.0258854	-0.0406387	0.0815945	0.00626233	0.0462808	-0.0429477	0.0443854	-0.0347603	0.0546961	-0.0226669	0.0125902	-0.0119343	0.0106274	0.0304485	0.0147181	0.0689567	0.0497431	-0.00801149	0.0109231	-0.00937615	0.0127053	0.00339884	0.0165532
SNP: single nucleotide polymorphism; SE: standard error; SCQ-full: Social Communication Questionnaire; SCQ-RRB: Social Communication Questionnaire restricted and repetitive behaviour subscale; SCQ-SCI: Social Communication Questionnaire social communication impairment subscale; CBCL-ADHD: Child Behaviour Checklist ADHD subscale; RS-DBD-ADHD: Rating Scale for Disruptive Behaviour Disorders ADHD su…

## Sheet: ST5
Supplementary Table 5. Harmonised genome-wide association study (GWAS) summary statistics used for the multivariable Mendelian randomisations (MVMR) of smoking, alcohol and coffee consumption on SCQ-SCI-8yr. The reason each SNP was included in the MVMR (I.e. which exposure it is intended to proxy) and the GWAS where the SNP has the lowest p-value is noted.
	Exposure GWAS Effect			Exposure GWAS SE			Exposure GWAS P-Value			Outcome GWAS
SNP	Smoking	Alcohol	Coffee	Smoking	Alcohol	Coffee	Smoking	Alcohol	Coffee	SCQ-SCI-8yr Effect	SCQ-SCI-8yr SE	SCQ-SCI-8yr P-Value	Reason for inclusion	Most Significant P-Value
rs10180461	-0.00837	0.013	0.0144	0.003	0.002	0.0078	0.00104	3.21e-13	0.06449	-0.0404527	0.0292394	0.166511	Alcohol	Alcohol
rs10189857	-0.0138	0.00478	-0.0112	0.002	0.002	0.0077	2.79e-08	0.00611	0.1476	0.0032222	0.0287929	0.910895	Smoking	Smoking
rs10402864	0.02	0.00359	0.0168	0.003	0.002	0.0105	3.7e-09	0.129361	0.1087	-0.0286082	0.0368063	0.437003	Smoking	Smoking
rs10491278	0.00557	0.0135	-0.0046	0.003	0.002	0.0101	0.108	2.96e-08	0.6476	-0.0137935	0.0363982	0.704718	Alcohol	Alcohol
rs10494434	0.00729	0.0111	-0.0002	0.003	0.002	0.0081	0.00626	3.11e-09	0.9796	0.0179019	0.0313929	0.568505	Alcohol	Alcohol
rs10946808	0.0171	0.000875	0.0066	0.003	0.002	0.0084	3.34e-10	0.645632	0.4285	0.0306549	0.0314722	0.330041	Smoking	Smoking
rs10956823	0.00432	0.012	-0.0047	0.003	0.002	0.0094	0.149	8.38e-09	0.6119	0.0388918	0.034238	0.255988	Alcohol	Alcohol
rs11205728	0.00129	-0.0135	-0.0071	0.003	0.002	0.0107	0.706	1.92e-08	0.5052	0.0148187	0.0371652	0.690095	Alcohol	Alcohol
rs11605078	0.00646	0.0144	0.0379	0.004	0.003	0.0121	0.0818	3.84e-08	0.001714	0.0605735	0.0452245	0.180442	Alcohol	Alcohol
rs11851552	-0.00404	-0.0134	0.0167	0.003	0.002	0.0087	0.141	2.71e-12	0.05613	0.0254321	0.0312368	0.415547	Alcohol	Alcohol
rs11940694	0.00347	-0.0279	0.0093	0.003	0.002	0.0079	0.171	9.51e-56	0.241	0.0183979	0.0295651	0.533756	Alcohol	Alcohol
rs11943397	0.00215	-0.0122	0.0034	0.003	0.002	0.008	0.403	1.23e-11	0.6699	-0.0142799	0.0297611	0.631357	Alcohol	Alcohol
rs12093263	-0.0145	0.000175	-0.0159	0.003	0.002	0.0076	8.71e-09	0.921	0.03631	-0.0146084	0.0289609	0.613968	Smoking	Smoking
rs1217096	0.0196	-0.00969	0.0118	0.003	0.002	0.0092	1.02e-11	1.3e-06	0.2002	-0.0581535	0.0331718	0.0795845	Smoking	Smoking
rs1229978	-0.0031	-0.022	0.0011	0.002	0.002	0.0077	0.214	1.93e-36	0.8891	0.00989963	0.0287882	0.730938	Alcohol	Alcohol
rs1260326	0.000721	-0.0254	-0.0408	0.003	0.002	0.0077	0.777	3.16e-46	1.055e-07	-0.0348663	0.030495	0.252895	Coffee**	Alcohol
rs13066050	0.00282	0.0119	0.0049	0.003	0.002	0.0095	0.354	2.5e-08	0.6077	-0.059022	0.0350098	0.0918204	Alcohol	Alcohol
rs13114738	0.0105	-0.0283	-0.0209	0.005	0.003	0.0143	0.041	2.92e-17	0.1427	-0.00152273	0.0623641	0.98052	Alcohol	Alcohol
rs13273442	-0.0352	0.000344	-0.0013	0.003	0.002	0.0093	8.02e-33	0.868	0.8873	-0.00718368	0.0350712	0.837704	Smoking	Smoking
rs1421085	0.00349	0.0116	-0.0189	0.003	0.002	0.0077	0.167	8e-11	0.01402	-0.0159621	0.029136	0.583795	Alcohol	Alcohol
rs1481012	0.0174	0.00756	0.0626	0.004	0.003	0.0129	1.48e-05	0.00697	1.129e-06	-0.0295238	0.0464886	0.525378	Coffee	Coffee
rs16843629	0.0171	0.00366	0.0085	0.003	0.002	0.0083	1.85e-10	0.0508	0.3088	0.05018	0.03166	0.112974	Smoking	Smoking
rs16854020	0.00753	0.0189	-0.0022	0.004	0.003	0.0118	0.0419	6.28e-13	0.8523	-0.0149017	0.0453355	0.742384	Alcohol	Alcohol
rs17177078	-0.00465	-0.0263	-0.0141	0.005	0.004	0.0148	0.374	4.96e-13	0.3398	-0.0187178	0.0581434	0.74751	Alcohol	Alcohol
rs17638584	-0.0021	0.0115	-0.0113	0.003	0.002	0.009	0.477	2.1e-08	0.2089	0.0695905	0.0343704	0.0428962	Alcohol	Alcohol
rs17685	0.00328	-0.00207	0.0687	0.003	0.002	0.0092	0.234	0.281445	9.058e-14	0.0193576	0.0311722	0.534607	Coffee	Coffee
rs1895265	-9.7e-05	-0.0102	-0.0133	0.002	0.002	0.0077	0.969	3.42e-09	0.08483	0.0552848	0.0287253	0.0542788	Alcohol	Alcohol
rs1906252	-0.00262	0.00972	0.0002	0.002	0.002	0.0076	0.289	2.05e-08	0.9757	-0.0184328	0.028683	0.520457	Alcohol	Alcohol
rs194868	0.00124	-0.0115	-0.0069	0.002	0.002	0.0075	0.617	3.66e-11	0.3533	-0.0279225	0.0288199	0.332614	Alcohol	Alcohol
rs1981997	-0.00311	-0.0241	0.0083	0.003	0.002	0.0092	0.316	2.42e-29	0.3658	-0.0176133	0.0374087	0.63776	Alcohol	Alcohol
rs2135831	0.00681	0.0106	0.0194	0.002	0.002	0.0075	0.00612	1.18e-09	0.009711	-0.0156576	0.0289311	0.588367	Alcohol	Alcohol
rs2310752	-0.00819	-0.00977	-0.0127	0.003	0.002	0.0079	0.00112	2.57e-08	0.1098	4.898e-05	0.0290927	0.998657	Alcohol	Alcohol
rs2350804	-0.0177	5.9e-05	-0.0007	0.003	0.002	0.0085	1.15e-10	0.975531	0.9299	0.0203617	0.031973	0.524228	Smoking	Smoking
rs2472297	-0.00161	0.0111	0.146	0.003	0.002	0.0101	0.568	2.34e-08	6.449e-47	0.050846	0.0323308	0.115793	Coffee	Coffee
rs3025336	0.0335	-0.00689	-0.0105	0.006	0.004	0.0171	1.2e-08	0.091597	0.5401	-0.0303425	0.0675272	0.653188	Smoking	Smoking
rs3025388	0.0313	0.000662	0.0004	0.003	0.002	0.0118	2.11e-21	0.77427	0.9737	-0.0203669	0.0384489	0.596311	Smoking	Smoking
rs4369324	-0.00122	-0.011	-0.0091	0.003	0.002	0.0086	0.667	3.25e-08	0.2905	-0.0106944	0.0332509	0.747735	Alcohol	Alcohol
rs4410790	-0.00563	-0.00382	-0.138	0.003	0.002	0.0086	0.0278	0.0335	1.476e-57	-0.0632299	0.0299979	0.0350474	Coffee	Coffee
rs4653125	-0.00536	-0.0114	-0.0115	0.003	0.002	0.0081	0.0603	1.88e-09	0.1553	0.0743902	0.0309978	0.0164016	Alcohol	Alcohol
rs4672225	-0.00188	-0.011	0.0144	0.003	0.002	0.0083	0.499046	1.26e-08	0.08438	0.0158521	0.0329407	0.630351	Alcohol	Alcohol
rs4743005	0.00189	-0.014	-0.0046	0.003	0.002	0.0103	0.559645	5.57e-10	0.6517	0.023972	0.0376077	0.523849	Alcohol	Alcohol
rs4752999	-0.00492	-0.0162	0.0079	0.003	0.002	0.008	0.0631	1.63e-18	0.3178	0.0297	0.0306686	0.332835	Alcohol	Alcohol
rs4788084	0.00827	-0.0154	0.009	0.003	0.002	0.0079	0.000996	2.08e-18	0.2522	0.0308712	0.0288678	0.284891	Alcohol	Alcohol
rs4815364	0.00555	0.011	0.0143	0.003	0.002	0.0082	0.0295	5.75e-10	0.08308	-0.0186819	0.0305906	0.541393	Alcohol	Alcohol
rs4834269	-0.00675	-0.00961	-0.0032	0.002	0.002	0.0078	0.00699	4.07e-08	0.6798	0.0264384	0.0292656	0.366316	Alcohol	Alcohol
rs4890439	-0.00211	0.0102	0.0066	0.003	0.002	0.008	0.404864	1.06e-08	0.4094	0.0276324	0.0291271	0.342782	Alcohol	Alcohol
rs4911234	-0.0193	-0.00565	-0.007	0.003	0.002	0.0083	6.11e-14	0.00178	0.4012	0.0082708	0.0298961	0.782048	Smoking	Smoking
rs4916723	0.00217	0.0111	0.0071	0.002	0.002	0.0078	0.386	2.74e-10	0.3671	-0.0114394	0.0293602	0.696815	Alcohol	Alcohol
rs4920496	-0.0138	0.00219	-0.0051	0.002	0.002	0.0075	2.57e-08	0.206	0.4935	-0.0114449	0.0286308	0.689347	Smoking	Smoking
rs530916	0.00405	-0.011	-0.0103	0.002	0.002	0.0079	0.106	4.22e-10	0.1918	-0.0546339	0.0289758	0.0593619	Alcohol	Alcohol
rs6078372	0.0153	-0.00551	0.02	0.003	0.002	0.0077	1.22e-09	0.001706	0.009412	0.0100342	0.029355	0.732486	Smoking	Smoking
rs6136466	-0.00529	-0.00974	-0.0027	0.003	0.002	0.0077	0.0368	3.5e-08	0.7238	0.0476235	0.0295298	0.106804	Alcohol	Alcohol
rs6265	-0.00825	-0.0146	-0.0494	0.003	0.002	0.0097	0.0111	6.63e-11	3.397e-07	-0.064144	0.0369303	0.0824059	Coffee**	Alcohol
rs6531148	0.00334	0.0117	0.001	0.003	0.002	0.0089	0.251	7.58e-09	0.9129	-0.0298807	0.032656	0.360184	Alcohol	Alcohol
rs6691053	-0.00907	-0.0138	-0.0112	0.003	0.002	0.0094	0.00326	1.24e-10	0.2347	0.0340236	0.0370089	0.357921	Alcohol	Alcohol
rs6739804	-0.00609	0.0136	-0.01	0.003	0.002	0.0082	0.0223	2.85e-13	0.2255	0.0185683	0.031853	0.559935	Alcohol	Alcohol
rs6740224	0.00115	0.0104	0.0132	0.003	0.002	0.0082	0.667249	3.37e-08	0.1082	0.00701815	0.0307874	0.819681	Alcohol	Alcohol
rs6831786	-0.0161	0.000866	-0.0038	0.003	0.002	0.0076	6.51e-10	0.636171	0.6193	0.0116195	0.0289525	0.688178	Smoking	Smoking
rs6867206	0.00363	0.0105	0.0029	0.002	0.002	0.0077	0.146	1.93e-09	0.7075	-0.0269921	0.0287791	0.348292	Alcohol	Alcohol
rs6982502	-0.000591	0.01	-0.0145	0.002	0.002	0.0077	0.81175	7.07e-09	0.0604	-0.00661119	0.028839	0.818679	Alcohol	Alcohol
rs699165	-0.0161	-0.00303	-0.0008	0.003	0.002	0.0092	1.82e-08	0.129612	0.9338	0.00999667	0.0335717	0.765878	Smoking	Smoking
rs7118897	-0.00055	-0.0114	-0.018	0.003	0.002	0.0089	0.847	4.23e-08	0.04403	-0.0152854	0.0337165	0.650297	Alcohol	Alcohol
rs7127006	0.0185	-0.000374	0.0042	0.003	0.002	0.0091	2.58e-11	0.848	0.6465	-0.011141	0.0333475	0.738314	Smoking	Smoking
rs7135822	-0.00294	-0.0113	-0.0185	0.002	0.002	0.0076	0.235	8.04e-11	0.0154	-0.0777139	0.0285967	0.00657602	Alcohol	Alcohol
rs7556473	-0.00246	0.0121	-0.0081	0.003	0.002	0.0085	0.387	1.15e-09	0.3408	-0.0328685	0.0324524	0.311145	Alcohol	Alcohol
rs7685402	-0.00168	0.0124	-0.0092	0.002	0.002	0.0077	0.499	9.85e-13	0.229	-0.0201775	0.0287899	0.483394	Alcohol	Alcohol
rs7800944	0.00633	-0.0103	-0.0517	0.003	0.002	0.009	0.0211	8.5e-08	7.82e-09	-0.0186951	0.0314062	0.551665	Coffee	Coffee
rs7937	0.0335	0.000885	0.0267	0.002	0.002	0.0076	2.38e-41	0.611692	0.0004448	0.0357875	0.0290908	0.218623	Smoking	Smoking
rs823105	-0.000398	0.00982	0.0109	0.002	0.002	0.0079	0.873	1.82e-08	0.1644	-0.0242307	0.0288725	0.40134	Alcohol	Alcohol
rs902260	0.00191	-0.0106	-0.0051	0.003	0.002	0.0082	0.455	2.62e-09	0.5332	-0.0194262	0.0295561	0.511012	Alcohol	Alcohol
rs9571821	0.00324	-0.0101	-0.008	0.003	0.002	0.0076	0.196	9.74e-09	0.2931	-0.00643287	0.0292909	0.826167	Alcohol	Alcohol
rs9822731	0.0111	-0.0205	0.0129	0.003	0.002	0.0089	0.000168	2.6e-23	0.1491	-0.0689251	0.0338786	0.0419041	Alcohol	Alcohol
rs9902453	-0.000504	0.00599	-0.0358	0.002	0.002	0.0076	0.84	0.000586	2.261e-06	0.0475942	0.0287584	0.097932	Coffee	Coffee
SNP: single nucleotide polymorphism; SE: standard error; SCQ-SCI-8yr: Social Communication Questionnaire social communication impairments subscale at age 8 years
**: Despite being included to proxy coffee consumption, SNPs are more significant in the alcohol consumption GWAS than the coffee consumption GWAS

## Sheet: ST6
Supplementary Table 6. Associations between polygenic scores (PGS) for coffee consumption and A) maternal/paternal coffee consumption (cups/day); and B) caffeine consumption (mg/day) across timepoints in MoBa. We assessed whether each PGS (maternal and paternal) are independently associated with coffee/caffeine consumption using a genetic linear mixed model. Covariates included offspring birth ye…
			Coffee Consumption in MoBa								Caffeine Consumption in MoBa
			Consumers				Consumers and non-consumers				Consumers only				Consumers and non-consumers
Outcome	PGS Details	Predictor	Effect	SE	P-Value	N	Effect	SE	P-Value	N	Effect	SE	P-Value	N	Effect	SE	P-Value	N
Maternal coffee consumption before pregnancy	Unweighted PGS	Maternal PGS	0.081643	0.010613	1.44022e-14	18398	0.045	0.007	6.01e-11	33549	1.41024	0.287421	9.26932e-07	43311	1.374	0.262	1.58e-07	48707
		Paternal PGS	0.000308	0.012019	0.979556	13367	-0.003	0.008	0.661	24358	-0.105519	0.330384	0.749436	31016	-0.116	0.301	0.7	34992
	Weighted PGS	Maternal PGS	1.07537	0.121401	8.14811e-19	18398	0.535	0.079	1.42e-11	33549	17.4719	3.29286	1.12048e-07	43311	15.669	3	1.76e-07	48707
		Paternal PGS	0.090975	0.13692	0.506409	13367	0.012	0.089	0.894	24358	2.90666	3.76151	0.439678	31016	1.94	3.422	0.571	34992
Maternal coffee consumption at week 15 (cups/day)	Unweighted PGS	Maternal PGS	0.027536	0.004782	8.49853e-09	16830	0.025	0.003	6.30907e-17	39736	1.18816	0.145538	3.24261e-16	42195	1.13	0.128	8.27718e-19	51581
		Paternal PGS	-0.004047	0.004949	0.413505	12076	-0.002	0.003	0.634	28682	-0.113804	0.161274	0.480402	30137	-0.073	0.142	0.605	37051
	Weighted PGS	Maternal PGS	0.307635	0.054832	2.01742e-08	16830	0.314	0.034	2.96496e-20	39736	14.9947	1.66791	2.46883e-19	42195	13.946	1.461	1.3401e-21	51581
		Paternal PGS	0.006652	0.056583	0.906415	12076	0.002	0.037	0.946	28682	0.487673	1.83555	0.790484	30137	0.652	1.613	0.686	37051
Maternal coffee consumption at week 22 (cups/day)	Unweighted PGS	Maternal PGS	0.045841	0.004176	4.91658e-28	32829	0.033	0.003	8.0151e-28	50496	1.86552	0.167028	5.78896e-29	50474	1.84	0.164	3.77068e-29	51670
		Paternal PGS	0.009351	0.004645	0.0441007	24993	0.006	0.003	0.063718	38271	0.386984	0.186601	0.0380925	38214	0.399	0.184	0.0298	39103
	Weighted PGS	Maternal PGS	0.620768	0.047588	6.81844e-39	32829	0.455	0.035	2.09806e-39	50496	25.4309	1.90908	1.74692e-40	50474	25.111	1.877	8.40869e-41	51670
		Paternal PGS	0.190809	0.052894	0.000309299	24993	0.128	0.039	0.00891	38271	8.34194	2.1234	8.54514e-05	38214	8.568	2.089	4.11e-05	39103
Paternal coffee consumption (cups/day)	Unweighted PGS	Maternal PGS	0.002515	0.006872	0.714382	15840	0.002	0.007	0.74	19274	0.074152	0.343627	0.82915	18818	0.16	0.345	0.642	19346
		Paternal PGS	0.058894	0.007291	6.60376e-16	13705	0.058	0.008	4.23e-14	16677	2.82515	0.366443	1.26159e-14	16287	2.73	0.368	1.22e-13	16740
	Weighted PGS	Maternal PGS	0.091675	0.078579	0.243348	15840	0.047	0.083	0.568	19274	2.67592	3.93496	0.496481	18818	2.863	3.955	0.469	19346
		Paternal PGS	0.861618	0.082957	2.86181e-25	13705	0.825	0.087	4.16612e-21	16677	40.7817	4.17411	1.51235e-22	16287	39.699	4.194	2.89201e-21	16740
PGS: polygenic score; SNP: single nucleotide polymorphism; SE: standard error; N: sample size

## Sheet: ST7
Supplementary Table 7. Replication of associations between A) SNPs and coffee consumption (cups/day); and B) SNPs and caffeine consumption (mg/day) in MoBa using a genetic linear mixed model. Coffee and caffeine consumption were measured at multiple timepoints before and during pregnancy. Covariates included offspring birth year, maternal age at birth, paternal age at birth, and maternal genotypi…
										Coffee Consumption in MoBa																		Caffeine Consumption in MoBa
										Before Pregnancy						Week 15 of Pregnancy						Week 22 of Pregnancy						Before Pregnancy						Week 15 of Pregnancy						Week 22 of Pregnancy
					Cornelis et al., 2015 GWAS					N = 18,398 consumers			N = 33,549			N = 16,830 consumers			N = 39,736			N = 32,829 consumers			N = 50,496			N = 43,311 consumers			N = 48,707			N = 42,195 consumers			N = 51,581			N = 50,474 consumers			N = 51,670
SNP	CHR	Effect Allele	Other Allele	EAF (MoBa)	EAF	Effect	SE	F Statistic	P-Value	Effect	SE	P-Value	Effect	SE	P-Value	Effect	SE	P-Value	Effect	SE	P-Value	Effect	SE	P-Value	Effect	SE	P-Value	Effect	SE	P-Value	Effect	SE	P-Value	Effect	SE	P-Value	Effect	SE	P-Value	Effect	SE	P-Value	Effect	SE	P-Value
rs1260326	2	C	T	0.6676	0.59	0.04	0.01	16	1.06e-07	0.029975	0.027736	0.279819	0.026	0.018	0.14485	0.026303	0.012598	0.0368095	0.016	0.008	0.04697	0.012598	0.010977	0.251104	0.01	0.008	0.229974	0.529285	0.757425	0.48468	0.86	0.69	0.21285	1.0546	0.383832	0.00600407	0.931	0.336	0.00555	0.58357	0.440954	0.185694	0.596	0.434	0.16903
rs1481012	4	A	G	0.8919	0.89	0.06	0.01	36	1.13e-06	0.052007	0.041555	0.210744	0.015	0.027	0.57801	0.022656	0.018897	0.230559	0.008	0.012	0.50014	-0.011492	0.016515	0.486521	-0.01	0.012	0.402064	0.502561	1.13579	0.658144	0.365	1.037	0.724604	0.559941	0.577098	0.331912	0.479	0.505	0.34303	-0.777095	0.661774	0.240291	-0.708	0.651	0.27695
rs4410790	7	C	T	0.6418	0.63	0.14	0.01	196	1.48e-57	0.121783	0.027161	7.33443e-06	0.049	0.018	0.00548	0.020723	0.01241	0.0949465	0.033	0.008	1.96e-05	0.087625	0.010769	4.05924e-16	0.064	0.008	3.86e-16	1.44462	0.740077	0.0509397	1	0.676	0.138818	1.47727	0.3768	8.83395e-05	1.341	0.329	4.64e-05	3.43563	0.431003	1.57079e-15	3.443	0.424	4.74e-16
rs7800944	7	C	T	0.2892	0.28	0.05	0.01	25	7.82e-09	0.10075	0.028782	0.00046447	0.086	0.019	4.46e-06	0.03628	0.012856	0.00477209	0.024	0.008	0.00266	0.02657	0.011266	0.0183527	0.028	0.008	0.000683	2.45489	0.781357	0.00167899	2.592	0.713	0.00028	0.821784	0.395099	0.0375306	1.007	0.347	0.00369	1.36039	0.453729	0.00271549	1.353	0.447	0.00244
rs17685	7	A	G	0.302	0.29	0.07	0.01	49	9.06e-14	0.11887	0.028574	3.18142e-05	0.058	0.019	0.00204	0.033385	0.012744	0.00880164	0.029	0.008	0.00027	0.052502	0.011186	2.6851e-06	0.038	0.008	3.03e-06	1.73884	0.774036	0.0246744	1.686	0.706	0.01699	1.24558	0.392699	0.00151472	1.093	0.344	0.00147	2.04873	0.450071	5.31351e-06	2.001	0.443	6.25e-06
rs6265	11	C	T	0.8184	0.81	0.05	0.01	25	3.4e-07	0.100412	0.033817	0.00298503	0.056	0.022	0.01124	0.037474	0.015273	0.014143	0.022	0.01	0.0221	0.029095	0.013283	0.0284957	0.022	0.01	0.02492	2.54788	0.920507	0.00564168	2.361	0.839	0.004866	1.06301	0.467556	0.0229934	1.11	0.408	0.00655	1.42052	0.533062	0.00770288	1.345	0.525	0.01037
rs2472297	15	T	C	0.2818	0.24	0.15	0.01	225	6.45e-47	0.169887	0.030398	2.28702e-08	0.081	0.02	3.93e-05	0.048072	0.013417	0.000339778	0.053	0.008	3.49e-10	0.097212	0.011768	1.44812e-16	0.073	0.009	3.08e-17	3.04035	0.818608	0.00020397	2.672	0.746	0.000339	2.68018	0.413519	9.08813e-11	2.455	0.363	1.34e-11	4.21027	0.474459	7.06677e-19	4.122	0.467	1.07981e-18
rs9902453	17	G	A	0.4632	0.46	0.04	0.01	16	2.26e-06	-0.034687	0.026429	0.189365	-0.012	0.017	0.46801	-0.002028	0.011885	0.864511	0.007	0.007	0.33235	0.033415	0.010399	0.00131224	0.016	0.008	0.030965	-0.690851	0.715114	0.334009	-0.413	0.652	0.526746	0.382869	0.362819	0.291306	0.395	0.317	0.21267	1.14279	0.415523	0.00595494	1.124	0.409	0.00599
SNP: single nucleotide polymorphism; SE: standard error; EAF: effect allele frequency

## Sheet: ST8_new
Supplementary Table 11. Results from the directional pleitropy and heterogeneity sensitivity analyses of maternal coffee consumption (cups/day) on offspring neurodevelopmental difficulties (rank-based inverse normal transformed). The I2GX is also provided. Bolded P < 0.05
Domain	Neurodevelopmental Difficulty	I2GX
Difficulties with social communication and behavioural flexibility (repetitive behaviours)	SCQ-full (3yr)	0.949275
	SCQ-full (8yr)	0.949275
	SCQ-RRB (3yr)	0.949275
	SCQ-RRB (8yr)	0.949275
	SCQ-SCI (3yr)	0.949275
	SCQ-SCI (8yr)	0.949275
Difficulties with attention and hyperactive-impulsive behaviour	CBCL-ADHD (18m)	0.949275
	CBCL-ADHD (3yr)	0.949275
	CBCL-ADHD (5yr)	0.949275
	RS-DBD-ADHD (8yr)	0.949275
	RS-DBD-INA (8yr)	0.949275
	RS-DBD-HYP (8yr)	0.949275
	CPRS (5yr)	0.949275
Language difficulties	ASQ-LANG (18m)	0.949275
	ASQ-LANG (3yr)	0.949275
	ASQ-LANG (5yr)	0.949275
	CCC-S (8yr)	0.949275
Motor difficulties	ASQ-MOTOR (18m)	0.949275
	ASQ-MOTOR (3yr)	0.949275
	CDI-MOTOR (5yr)	0.949275
SE: standard error; P: P-Value; Q: Cochrane's Q; df: degrees of freedom; SCQ-full: Social Communication Questionnaire; SCQ-RRB: Social Communication Questionnaire restricted and repetitive behaviour subscale; SCQ-SCI: Social Communication Questionnaire social communication impairment subscale; CBCL-ADHD: Child Behaviour Checklist ADHD subscale; RS-DBD-ADHD: Rating Scale for Disruptive Behaviour D…

## Sheet: ST9_new
Supplementary Table 12. The proportion of variance explained in coffee consumption (at week 15 and week 22) by the coffee PGS in MoBa, and F statistics estimated using linear regression analyses in R. Analyses were conducted twice, once across all coffee consumers and non-consumers, and again across just coffee consumers.
Outcome	Exposure	R2 (amongst all)	F Statistic (amongst all)	R2 (amongst consumers)	F Statistic (amongst consumers)
Coffee consumption at week 15	Weighted PGS	0.00184	78.55	0.00145	26.09
	Unweighted PGS	0.00145	61.8	0.00166	29.95
Coffee consumption at week 22	Weighted PGS	0.00319	173.36	0.00459	162.33
	Unweighted PGS	0.00218	118.64	0.00327	115.52
PGS: polygenic score

[truncated: 14 more sheets: ST10, ST11, ST12, ST13, ST14, ST15, ST16, ST17, ST18, ST19, ST20, ST21, ST22, ST23]
